# Supplementary material for: Multilayer Soft Photolithography Fabrication of Microfluidic Devices Using a Custom-Built Wafer-Scale PDMS Slab Aligner and Cost-Efficient Equipment
Source: Micromachines (Basel). 2022 Aug 20;13(8):1357. doi: 10.3390/mi13081357 (PMC9412704; doi:10.3390/mi13081357)
Supplement: Supplementary file 1 [file micromachines-13-01357-s001.zip]

Archive with 3 entries (3 files):
- Supplementary materials.pdf
- Video S1-Alignment steps.wmv
- Video S2-Fill the channel.wmv
